# Supplementary material for: Impact of COVID-19 on ischemic stroke care in Hungary
Source: GeroScience. 2021 Aug 18;43(5):2231–48. doi: 10.1007/s11357-021-00424-z (PMC8371604; doi:10.1007/s11357-021-00424-z)
Supplement: Supplementary file 3 — Supplementary file3 Median-based results of the statistical tests. This table shows the results of the Wilcoxon–Mann–Whitney tests, which compared the median values of the analyzed variables (raw number and z-score of IS admissions, IVTs and EVTs per week, and z-score of the ratio of de-trended weekly number of IVTs or EVTs and IS admissions) in the COVID-periods and the control intervals. Tests are paired where applicable (where the number of weeks equal). IQR, interquartile range; IS, ischemic stroke; IVT, intravenous thrombolysis; EVT, endovascular therapy; COVID-periods, periods of coronavirus disease 2019. Bold font indicates statistical significance (XLSX 12.9 KB) [file 11357_2021_424_MOESM3_ESM.xlsx]

## Sheet: Table S1
	Variables	1st control period	Wave-1 period	p-value	3rd control	Wave-1 period	p-value	2nd control period	Wave-2 period	p-value	3rd control period	Wave-2 period	p-value
	IS admissions (median [IQR])	2320.00 [2033.50, 2354.50]	1141.00 [1017.50, 1365.50]	<0.001	1842.50 [1758.25, 1904.75]	1141.00 [1017.50, 1365.50]	<0.001	2314.00 [2159.00, 2383.00]	1513.00 [1099.00, 1679.00]	<0.001	1842.50 [1758.25, 1904.75]	1513.00 [1099.00, 1679.00]	0.001
	z-score of IS admissions (median [IQR])	0.63 [-0.49, 0.74]	-3.73 [-4.23, -2.86]	<0.001	-1.03 [-1.34, -0.79]	-3.73 [-4.23, -2.86]	<0.001	0.67 [0.03, 0.95]	-2.25 [-3.82, -1.62]	<0.001	-1.03 [-1.34, -0.79]	-2.25 [-3.82, -1.62]	0.001
	IVTs (median [IQR])	63.00 [56.50, 67.00]	53.00 [46.50, 63.00]	0.003	59.00 [54.75, 63.50]	53.00 [46.50, 63.00]	0.405	54.00 [49.00, 66.00]	53.00 [45.00, 60.00]	0.135	59.00 [54.75, 63.50]	53.00 [45.00, 60.00]	0.102
	z-score of IVTs (median [IQR])	0.75 [-0.01, 1.35]	-1.27 [-2.03, -0.03]	<0.001	-0.74 [-1.23, -0.23]	-1.27 [-2.03, -0.03]	0.723	-0.73 [-1.39, 0.66]	-1.79 [-2.58, -0.92]	0.003	-0.74 [-1.23, -0.23]	-1.79 [-2.58, -0.92]	0.040
	EVTs (median [IQR])	22.86 [19.41, 25.86]	23.93 [19.87, 25.43]	1.000	26.34 [24.93, 27.90]	23.93 [19.87, 25.43]	0.055	21.96 [19.89, 25.78]	22.00 [17.96, 24.82]	0.113	26.34 [24.93, 27.90]	22.00 [17.96, 24.82]	0.007
	z-score of EVTs (median [IQR])	0.64 [-0.29, 1.31]	-0.61 [-1.46, -0.31]	0.002	-0.31 [-0.71, 0.04]	-0.61 [-1.46, -0.31]	0.461	-0.23 [-0.89, 0.63]	-1.89 [-2.81, -1.09]	<0.001	-0.31 [-0.71, 0.04]	-1.89 [-2.81, -1.09]	0.002
	z-score of IVTs/IS admissions (median [IQR])	0.17 [-0.39, 1.13]	3.08 [1.21, 3.66]	0.001	0.26 [-0.31, 0.65]	3.08 [1.21, 3.66]	0.001	-0.38 [-0.94, 0.19]	1.21 [-0.32, 4.06]	0.003	0.26 [-0.31, 0.65]	1.21 [-0.32, 4.06]	0.187
	z-score of EVTs/IS admissions (median [IQR])	0.32 [-0.39, 0.74]	3.58 [1.87, 4.13]	0.002	0.57 [-0.03, 1.49]	3.58 [1.87, 4.13]	0.002	-0.41 [-1.07, 0.55]	0.66 [-0.60, 2.96]	0.027	0.57 [-0.03, 1.49]	0.66 [-0.60, 2.96]	0.639
